# Supplementary material for: SorCS1-mediated sorting in dendrites maintains neurexin axonal surface polarization required for synaptic function
Source: PLoS Biol. 2019 Oct 28;17(10):e3000466. doi: 10.1371/journal.pbio.3000466 (PMC6837583; doi:10.1371/journal.pbio.3000466)
Supplement: S1 Data — (XLSX) [file pbio.3000466.s016.xlsx]

## Sheet: Fig 1C
Source Data Fig 1C
Polarity index SorSC1
	Exogenous SorCS1	Endogenous SorCS1 (9 DIV)	Endogenous SorCS1 (14 DIV)
Experiment_1	1.31	1.67	2.58
	4.03	1.85	2.2
	3.7	2.16	5.71
	3.67	1.9	2.57
	1.28	1.87	3.39
	5.18	2.14	2.85
	1.28	1.63	3.6
	1.25	2.31	2.37
	1.55		3.15
			5.38
Experiment_2	1.51	2.25	3.67
	1.74	2.33	1.96
	3.08	1.93	2.02
	1.11	1.97	2.1
	3.17	4.97	3.1
		3.67	1.23
		3.57	2.95
		2.18	2.69
		2.42	2.98
		2.16
		2.51542
Experiment_3		3.81	2.31
		3.64	1.79
		4.51	4.35
		3.32	3.24
		6.97	5.07
		2.65	1.55
		2.36	1.85
Mean	2.41857	2.79829	2.94846
Std. deviation (SD)	1.341	1.231	1.148
Std. error of mean (SEM)	0.3584	0.2414	0.2252
Number of neurons (n)	14	26	26
Kruskal-Wallis test
P value	0.2279

## Sheet: Fig 1E
Source Data Fig 1E
Rel. Axonal Intensity HA-Nrxn1a					Rel. Axonal Intensity HA-Nrxn1a (normalized)						Axonal/Dendritic HA-Nrxn1a Intensity
	Ctr + HA-Nrxn1a	Cre + HA-Nrxn1a	Cre_SorCS1 WT + HA-Nrxn1a	Cre_SorCS1 Y1132A + HA-Nrxn1a		Ctr + HA-Nrxn1a	Cre + HA-Nrxn1a	Cre_SorCS1 WT + HA-Nrxn1a	Cre_SorCS1 Y1132A + HA-Nrxn1a			Ctr + HA-Nrxn1a	Cre + HA-Nrxn1a	Cre_SorCS1 WT + HA-Nrxn1a	Cre_SorCS1 Y1132A + HA-Nrxn1a
Experiment_1	0.00417827	0.00147522	0.0032849	0.00200193		1.44889	0.51156	1.1391	0.694206		Experiment_1	1.95705	0.70371	1.99241	0.822326
	0.00353493	0.00106437	0.00264524	0.00200169		1.2258	0.369089	0.917282	0.69412			7.35917	0.321818	1.13732	0.449167
	0.00319024	0.00166605	0.00302133	0.00318163		1.10627	0.577731	1.0477	1.10329			2.17336	0.414844	0.913783	1.15271
	0.00274707	0.00203367	0.00337862	0.000418157		0.952595	0.705212	1.1716	0.145003			1.49863	0.41406	3.25666	0.110047
	0.00155964	0.00250024	0.00447652	0.00145707		0.540831	0.867003	1.55231	0.505264			0.336726	1.25914	1.89478	0.25192
	0.00319161	0.00163879	0.00357805	0.00403512		1.10675	0.568278	1.24075	1.39925			7.43539	0.41794	8.99301	0.969979
	0.00217104	0.00198586	0.00507764	0.00310159		0.752845	0.688631	1.76076	1.07553			0.524425	0.751943	2.88237	1.21312
	0.00179046	0.00142903	0.00317442	0.00131806		0.620873	0.49554	1.10079	0.457062			0.504561	0.311316	1.47334	0.217408
	0.00359073	0.00150642	0.0018911	0.00134739		1.24515	0.522376	0.655771	0.467232			4.31057	0.683602	0.443393	0.453965
		0.000921206	0.00219964	0.00175262			0.319445	0.762763	0.607753				0.221984	0.916558	0.599923
Mean	0.00288378
Experiment_2	0.002047	0.00136303	0.00222041	0.00204101		0.664181	0.442258	0.720446	0.662239		Experiment_2	0.89339	0.217444	1.07379	0.313866
	0.00340317	0.00109164	0.00528325	0.00131988		1.10421	0.3542	1.71423	0.428255			3.90888	0.203993	4.88438	0.444007
	0.00297988	0.00145489	0.00322253	0.00223006		0.966869	0.472063	1.0456	0.723578			1.34244	0.351184	0.692046	0.434732
	0.00300637	0.00273413	0.0031885	0.00123428		0.975463	0.887131	1.03456	0.400482			1.13526	0.684699	1.3207	0.567943
	0.00330516	0.000891224	0.00350122	0.00144399		1.07241	0.289172	1.13603	0.468526			4.74117	0.149565	1.03968	0.740804
	0.00449018	0.0012647	0.00251312	0.00166613		1.45691	0.410353	0.815423	0.540602			4.46352	0.289773	0.754786	0.576195
	0.00287959	0.00166017	0.00690935	0.00089668		0.934328	0.538668	2.24185	0.290942			1.15413	0.326465	6.43483	0.213954
	0.00306362	0.00520609	0.00259888	0.00168998		0.99404	1.6892	0.843248	0.548341			1.7121	1.28818	0.672895	0.676004
	0.00256292	0.00241981		0.00155515		0.831581	0.785146		0.504594			1.33527	0.98202		0.430766
				0.00179952					0.583884						0.747721
Mean	0.00308199
Experiment_3	0.0026098	0.00191589	0.00316625	0.00139894		0.880691	0.646526	1.06847	0.47208		Experiment_3	0.822315	0.631296	1.47138	0.555221
	0.00266827	0.00379812	0.00400238	0.00212785		0.900422	1.2817	1.35062	0.718056			1.03355	1.62742	2.0514	0.526725
	0.00354431	0.00185271	0.00169412	0.00272997		1.19605	0.625208	0.57169	0.921242			2.37626	0.564523	0.679189	1.4219
	0.00178645	0.00146905	0.00277897	0.00134552		0.602847	0.495737	0.937776	0.454052			0.60487	0.333434	1.63447	0.18453
	0.00215015	0.00174222	0.00197704	0.00192852		0.725579	0.587921	0.667162	0.65079			0.568154	0.526771	1.33407	0.516853
	0.00445455	0.00227252	0.00198819	0.00212723		1.50321	0.766874	0.670925	0.717846			1.3419	1.43025	1.68543	0.530913
	0.00316752	0.0022141	0.00210661	0.00151518		1.0689	0.747159	0.710886	0.511305			2.20322	0.647525	1.99803	0.426448
	0.00309889	0.000533472	0.00210363	0.00176487		1.04574	0.180023	0.709879	0.595565			2.12459	0.0865923	0.765047	0.462768
	0.00319026	0.000952878	0.0026189			1.07657	0.321554	0.883762				5.121	0.173224	0.481466
		0.0012456	0.00302469				0.420334	1.0207					0.489147	1.80148
Mean	0.00296336
					Mean	1	0.605727	1.05329	0.619325		Mean	2.33266	0.569099	1.95281	0.571854
					Std. deviation (SD)	0.2547	0.3049	0.3864	0.2564		SD	2.016	0.401	1.913	0.3147
					Std. error of mean (SEM)	0.04902	0.05662	0.07303	0.04846		SEM	0.3879	0.07447	0.3616	0.05947
					Number of neurons (n)	27	29	28	28		n	27	29	28	28
					Kruskal-Wallis test						Kruskal-Wallis test
					P value	<0,0001					P value	<0,0001
					Dunn's multiple comparisons test		Adjusted P value				Dunn's multiple comparisons test		Adjusted P value
						Ctr+HA-Nrxn1a vs. Cre+HA-Nrxn1a	<0,0001					Ctr+HA-Nrxn1a vs. Cre+HA-Nrxn1a	<0,0001
						Ctr+HA-Nrxn1a vs. Cre_SorCS1WT+HA-Nrxn1a	>0,9999					Ctr+HA-Nrxn1a vs. Cre_SorCS1WT+HA-Nrxn1a	>0,9999
						Ctr+HA-Nrxn1a vs. Cre_SorCS1Y1132A+HA-Nrxn1a	<0,0001					Ctr+HA-Nrxn1a vs. Cre_SorCS1Y1132A+HA-Nrxn1a	<0,0001
Rel. Dendritic Intensity HA-Nrxn1a					Rel. Dendritic Intensity HA-Nrxn1a (normalized)
	Ctr + HA-Nrxn1a	Cre + HA-Nrxn1a	Cre_SorCS1WT + HA-Nrxn1a	Cre_SorCS1Y1132A + HA-Nrxn1a		Ctr + HA-Nrxn1a	Cre + HA-Nrxn1a	Cre_SorCS1 WT + HA-Nrxn1a	Cre_SorCS1 Y1132A + HA-Nrxn1a
Experiment_1	0.00213498	0.00209635	0.00164871	0.00243447		0.985444	0.967613	0.760993	1.12368
	0.000480343	0.00330737	0.00232585	0.00445644		0.221712	1.52658	1.07354	2.05696
	0.00146788	0.00401608	0.0033064	0.00276014		0.677531	1.8537	1.52614	1.274
	0.00183305	0.00491155	0.00103745	0.0037998		0.846083	2.26702	0.478856	1.75387
	0.00463176	0.00198567	0.00236255	0.00578385		2.13788	0.916528	1.09048	2.66965
	0.000429246	0.0039211	0.00039787	0.00416001		0.198127	1.80986	0.183645	1.92013
	0.00413984	0.00264097	0.00176162	0.0025567		1.91083	1.21899	0.81311	1.18009
	0.00354855	0.00459027	0.00215458	0.00606263		1.6379	2.11873	0.994491	2.79833
	0.000833006	0.00220364	0.00426506	0.00296805		0.384491	1.01714	1.96862	1.36996
		0.00414987	0.00239989	0.00292141			1.91545	1.10772	1.34844
Mean	0.00216652
Experiment_2	0.00229127	0.00626843	0.00206782	0.00650282		1.29396	3.53999	1.16777	3.67236
	0.000870627	0.00535136	0.00108166	0.00297265		0.491672	3.02209	0.610851	1.67875
	0.00221974	0.00414282	0.00465652	0.00512972		1.25356	2.33959	2.62969	2.89693
	0.00264817	0.00399318	0.00241425	0.00217325		1.49551	2.25508	1.36341	1.22731
	0.00069712	0.00595878	0.00336758	0.00194922		0.393687	3.36512	1.90179	1.10079
	0.00100597	0.00436446	0.00332959	0.00289161		0.568108	2.46476	1.88033	1.63299
	0.00249502	0.00508529	0.00107374	0.004191		1.40902	2.87183	0.606379	2.3668
	0.00178939	0.00404143	0.00386224	0.00249996		1.01053	2.28233	2.18114	1.41181
	0.0019194	0.00246412		0.0036102		1.08395	1.39157		2.0388
				0.00240668					1.35913
Mean	0.00177075
Experiment_3	0.00317372	0.00303485	0.00215189	0.00251961		1.37169	1.31166	0.930049	1.08898
	0.00258166	0.00233383	0.00195105	0.00403978		1.1158	1.00869	0.843245	1.746
	0.00149155	0.00328191	0.00249433	0.00191994		0.644649	1.41845	1.07805	0.829801
	0.00295345	0.00440581	0.00170022	0.00729159		1.27648	1.90419	0.734837	3.15143
	0.00378445	0.00330736	0.00148196	0.00373128		1.63564	1.42944	0.640505	1.61266
	0.00331958	0.0015889	0.00117963	0.00400674		1.43472	0.686724	0.509838	1.73172
	0.00143768	0.00341932	0.00105435	0.00355302		0.621366	1.47783	0.455689	1.53562
	0.00145858	0.00616073	0.00274967	0.00381373		0.630401	2.66267	1.18841	1.6483
	0.000622977	0.00550084	0.00543944			0.269251	2.37747	2.35093
		0.00254647	0.001679				1.10059	0.725665
Mean	0.00231374
					Mean	1	1.88006	1.13558	1.79376
					SD	0.5346	0.7601	0.6257	0.695
					SEM	0.1029	0.1411	0.1182	0.1313
					n	27	29	28	28
					Kruskal-Wallis test
					P value	<0,0001
					Dunn's multiple comparisons test		Adjusted P value
						Ctr+HA-Nrxn1a vs. Cre+HA-Nrxn1a	0.0001
						Ctr+HA-Nrxn1a vs. Cre_SorCS1WT+HA-Nrxn1a	>0,9999
						Ctr+HA-Nrxn1a vs. Cre_SorCS1Y1132A+HA-Nrxn1a	0.0004

## Sheet: Fig 2B 
Source Data Fig 2B
Axonal Intensity HA-Nrxn1a					Axonal Intensity HA-Nrxn1a (normalized)					Axonal/Dendritic HA-Nrxn1a Intensity
	3 DIV	7 DIV	11 DIV			3 DIV	7 DIV	11 DIV			3 DIV	7 DIV	11 DIV
Experiment_1	7.16185	7.6718	4.21572			0.730986	0.783035	0.430284		Experiment_1	4.48893	2.86286	2.02681
	24.206	4.06143	2.20441			2.47063	0.414536	0.224996			10.0815	1.48683	0.685148
	6.03415	2.26584	3.71157			0.615885	0.231266	0.378827			18.4105	1.81301	1.41132
	4.39557	2.21858	3.50423			0.44864	0.226443	0.357665			2.81491	0.853512	2.02554
	8.81926	4.58573	8.18421			0.900151	0.46805	0.835334			26.3613	5.36997	2.38591
	6.15264	3.20636	5.43004			0.627979	0.327263	0.554226			9.47093	1.39025	1.93383
	7.30112	5.25443	5.62929			0.745201	0.536302	0.574562			5.63418	1.72105	1.6956
	23.8552	9.29102	5.0391			2.43482	0.948303	0.514323			15.379	3.76255	1.41269
	3.1911	3.10422	9.04054			0.325704	0.316837	0.922737			2.89235	3.51671	1.79312
	6.85836	2.22989	4.36349			0.700009	0.227597	0.445366			2.02472	1.33801	1.51838
Mean	9.79753
Experiment_2	25.0911	22.8045	29.5427			0.674109	0.612676	0.793709		Experiment_2	11.758	3.06882	7.60416
	78.3742	29.253	26.0744			2.10564	0.785924	0.700527			10.5416	2.65418	3.84086
	52.8337	12.0295	26.1869			1.41945	0.32319	0.703549			4.71999	1.49048	3.25063
	28.8186	16.9928	32.277			0.774253	0.456537	0.867167			3.34659	1.12619	5.69993
	51.167	25.1864	37.2401			1.37467	0.676669	1.00051			18.8417	5.09321	4.09416
	31.06	33.0719	16.4707			0.834472	0.888526	0.44251			8.6516	3.00395	1.18819
	33.6992	67.1216				0.905377	1.80332				4.54615	7.97101
	39.9403	42.2246				1.07305	1.13442				4.88316	4.50479
	10.6558	27.2284				0.286283	0.731531				5.9728	3.33445
	20.5717					0.552688					6.76075
Mean	37.2211
Experiment_3	19.8526	16.2929	13.9704			0.813737	0.667827	0.57263		Experiment_3	4.1692	1.01935	5.66779
	24.1091	12.6558	11.0306			0.988204	0.518746	0.452133			9.87354	0.822361	2.4829
	6.19589	54.2215	11.8278			0.253962	2.22248	0.484807			2.85454	11.9507	2.91582
	31.7588	20.1365	7.50172			1.30176	0.825371	0.307487			11.064	4.42652	1.09664
	23.6338	15.4394	16.0731			0.968721	0.632846	0.65882			8.77802	1.72534	1.2896
	16.0208	25.6997	15.2413			0.656675	1.0534	0.624724			3.03712	3.12515	1.87167
	41.8552	13.8923	11.616			1.7156	0.569432	0.476127			13.1279	1.13282	1.98063
	29.1989	9.16571	8.1091			1.19683	0.375692	0.332383			6.23746	2.98496	0.820998
	20.7958	4.52178				0.852398	0.185343				4.74599	0.877663
	30.5477	10.8043				1.25212	0.442857				4.22954	1.59093
Mean	24.3969
					Mean	1	0.668497	0.568975		Mean	8.18993	2.96613	2.52885
					Std. deviation (SD)	0.569	0.4537	0.2059		SD	5.705	2.402	1.727
					Std. error of mean (SEM)	0.1039	0.08425	0.04203		SEM	1.042	0.4461	0.3525
					Number of neurons (n)	30	29	24		n	30	29	24
					Kruskal-Wallis test					Kruskal-Wallis test
					P value	0.0014				P value	<0,0001
					Dunn's multiple comparisons test		Adjusted P value			Dunn's multiple comparisons test		Adjusted P value
						DIV3 vs. DIV7	0.0088				DIV3 vs. DIV7	<0,0001
						DIV3 vs. DIV11	0.0036				DIV3 vs. DIV11	<0,0001
Dendritic Intensity HA-Nrxn1a					Dendritic Intensity HA-Nrxn1a (normalized)
	3 DIV	7 DIV	11 DIV			3 DIV	7 DIV	11 DIV
Experiment_1	1.59545	2.67977	2.07998			1.12295	1.88615	1.46399
	2.40104	2.7316	3.21741			1.68997	1.92263	2.26458
	0.327756	1.24976	2.62985			0.230691	0.879647	1.85102
	1.56153	2.59935	1.73002			1.09908	1.82955	1.21768
	0.334553	0.853959	3.43022			0.235475	0.601059	2.41436
	0.649635	2.30633	2.80792			0.457245	1.62331	1.97635
	1.29586	3.05303	3.31994			0.912093	2.14888	2.33674
	1.55115	2.46934	3.56703			1.09178	1.73805	2.51065
	1.10329	0.882703	5.04178			0.77655	0.621291	3.54866
	3.38732	1.66657	2.87378			2.38416	1.17302	2.02271
Mean	1.42076
Experiment_2	2.13395	7.43104	3.88507			0.380397	1.32465	0.69255
	7.43475	11.0215	6.78869			1.32531	1.96468	1.21015
	11.1936	8.07088	8.05596			1.99536	1.43871	1.43605
	8.61133	15.0888	5.66269			1.53505	2.68971	1.00943
	2.71562	4.94509	9.09592			0.484085	0.881509	1.62143
	3.59009	11.0095	13.8621			0.639967	1.96254	2.47104
	7.41269	8.42072				1.32138	1.50107
	8.17919	9.37326				1.45802	1.67087
	1.78405	8.16579				0.318024	1.45563
	3.04281					0.542408
Mean	5.60981
Experiment_3	4.76173	15.9836	2.46487			1.19986	4.02756	0.621099
	2.44179	15.3896	4.44264			0.615283	3.87787	1.11946
	2.17053	4.53709	4.05641			0.546932	1.14326	1.02214
	2.87046	4.54905	6.84065			0.723301	1.14627	1.72371
	2.69238	8.94864	12.4636			0.678427	2.25488	3.14059
	5.275	8.22352	8.14319			1.3292	2.07217	2.05192
	3.18827	12.2635	5.86479			0.803382	3.09016	1.47781
	4.68122	3.07063	9.87713			1.17958	0.773738	2.48884
	4.38177	5.15207				1.10412	1.29822
	7.22246	6.7912				1.81992	1.71125
Mean	3.96856
					Mean	1	1.74856	1.82054
					SD	0.5426	0.8417	0.7427
					SEM	0.09907	0.1563	0.1516
					n	30	29	24
					Kruskal-Wallis test
					P value	<0,0001
					Dunn's multiple comparisons test		Adjusted P value
						DIV3 vs. DIV7	0.0007
						DIV3 vs. DIV11	0.0001

## Sheet: Fig 2G
Source Data Fig 2G
Mean number of vesicles/60 s
	20-34 min					1-2 hr
	motile	non-motile	total			motile	non-motile	total
Experiment_1	5	7	12		Experiment_1	9	6	15
	8	5	13			9	6	15
	5	5	10			11	6	17
	9	9	18
	5	6	11		Experiment_2	9	5	14
	14	7	21
	5	2	7		Experiment_3	10	4	14
	8	3	11			9	8	17
						5	9	14
Experiment_2	12	7	19			7	7	14
	7	4	11			9	10	19
	6	4	10			11	7	18
	8	4	12			8	9	17
	13	9	22			9	5	14
	4	7	11			12	10	22
	7	7	14			9	5	14
	5	11	16			9	3	12
	8	5	13			6	6	12
Mean	7.58824	6	13.5882			8.875	6.625	15.5
Std. deviation (SD)	2.98	2.345	4.199			1.784	2.094	2.658
Std. error of mean (SEM)	0.7228	0.5688	1.018			0.446	0.5234	0.6646
Number of neurons (n)	17					16
Mann Whitney test
20-34 min vs. 1-2 hr	motile	non-motile	total
P value	0.035	0.4440	0.0401

## Sheet: Fig 2I
Source Data Fig 2I
Mean number of vesicles/60 s
	20-34 min					1-2 hr
	motile	non-motile	total			motile	non-motile	total
Experiment_1	0	2	2		Experiment_1	13	10	23
	1	0	1			13	9	22
	0	3	3			14	6	20
	1	3	4
data not availbale for the axon					Experiment_2	12	11	23
	2	3	5
	0	3	3		Experiment_3	12	10	22
	0	4	4			13	4	17
						9	4	13
Experiment_2	2	0	2			10	8	18
	0	3	3			15	2	17
	0	4	4			17	7	24
	0	2	2			6	9	15
	0	4	4			12	5	17
	0	4	4			22	10	32
	0	3	3			7	3	10
	0	4	4			18	6	24
	0	5	5			18	12	30
Mean	0.375	2.9375	3.3125			13.1875	7.25	20.4375
Std. deviation (SD)	0.7188	1.389	1.138			4.199	3.066	5.796
Std. error of mean (SEM)	0.1797	0.3472	0.2846			1.05	0.7665	1.449
Number of neurons (n)	17					16
Mann Whitney test
20-34 min vs. 1-2 hr	motile	non-motile	total
P value	<0,0001	<0,0001	<0,0001

## Sheet: Fig 3B
Source Data Fig 3B
Double Positive Puncta Density				Double Positive Puncta Density (normalized)
	Ctr	Cre			Ctr	Cre
Experiment_1	0.546916	0.468733			1.54121	1.32089
	0.264323	0.521429			0.744862	1.46939
	0.332531	0.390841			0.937072	1.10139
	0.484774	0.333351			1.36609	0.939382
	0.33449	0.652448			0.942591	1.8386
	0.233528	0.538786			0.658082	1.5183
	0.310536	0.53185			0.875089	1.49875
	0.305642	0.320658			0.861298	0.903614
	0.352148	0.396709			0.992353	1.11793
	0.38373	0.583453			1.08135	1.64417
Mean	0.354862
Experiment_2	0.254065	0.331028			0.770423	1.0038
	0.332665	0.29975			1.00877	0.908956
	0.471668	0.48906			1.43028	1.48302
	0.328836	0.510777			0.997159	1.54887
	0.254256	0.487506			0.771001	1.47831
	0.368028	0.3359			1.116	1.01858
	0.357646	0.233445			1.08452	0.707896
	0.271023	0.453061			0.821847	1.37386
Mean	0.329773
Experiment_3	0.228539	0.413863			0.791395	1.43315
	0.190892	0.382236			0.661031	1.32363
	0.267169	0.311515			0.925167	1.07873
	0.322288	0.4673			1.11604	1.61819
	0.308631	0.611005			1.06874	2.11582
	0.285351	0.455781			0.988127	1.5783
	0.376813	0.448457			1.30485	1.55294
	0.330551				1.14465
Mean	0.288779
				Mean	1	1.34306
				Std. deviation (SD)	0.2277	0.3302
				Std. error of mean (SEM)	0.04466	0.06604
				Number of neurons (n)	26	25
				Mann Whitney test
				P value	0.0001
HA-Nrxn1a Intensity Double Positive Puncta Density				HA-Nrxn1a Intensity Double Positive Puncta Density (normalized)
	Ctr	Cre			Ctr	Cre
Experiment_1	31.0074	39.8819			1.13587	1.46096
	17.2797	35.9459			0.632993	1.31677
	24.8634	23.1886			0.910797	0.849448
	53.7577	16.5789			1.96926	0.607318
	30.581	41.8574			1.12025	1.53332
	15.6923	61.5557			0.57484	2.25491
	25.9682	32.3636			0.951268	1.18555
	25.9752	16.0944			0.951526	0.589571
	22.2851	15.8174			0.816349	0.579425
	25.5748	53.4013			0.936858	1.9562
Mean	27.2985
Experiment_2	28.2415	36.739			0.905822	1.17837
	31.2659	28.8268			1.00283	0.924595
	48.8737	57.1139			1.56758	1.83188
	17.9792	48.1261			0.576667	1.5436
	16.9402	64.9806			0.543343	2.0842
	38.1921	15.0713			1.22498	0.483399
	40.4867	20.6624			1.29858	0.662729
	27.4427	45.5739			0.880201	1.46174
Mean	31.1778
Experiment_3	22.7159	35.1695			0.688892	1.06656
	16.9057	46.3182			0.512689	1.40467
	32.4847	34.5814			0.985146	1.04873
	43.3757	56.2881			1.31543	1.70702
	35.8731	65.9405			1.0879	1.99974
	47.2114	43.1124			1.43175	1.30745
	30.8778	39.9345			0.936414	1.21107
	34.3519				1.04177
Mean	32.9745
				Mean	1	1.28997
				SD	0.3373	0.506
				SEM	0.06616	0.1012
				n	26	25
				Mann Whitney test
				P value	0.0234

## Sheet: Fig 3D
Source Data Fig 3D
Double Positive Puncta Density				Double Positive Puncta Density (normalized)
	Ctr	Cre			Ctr	Cre
Experiment_1	0.152574	0.488891			0.804123	2.57664
	0.230121	0.259468			1.21283	1.36749
	0.352024	0.359763			1.8553	1.89609
	0.167703	0.430807			0.883856	2.27052
	0.132912	0.205364			0.700499	1.08235
	0.19274	0.247393			1.01581	1.30385
	0.0853526	0.213169			0.44984	1.12348
	0.163893	0.331614			0.86378	1.74773
	0.107769				0.567981
	0.312308				1.64598
Mean	0.18974
Experiment_2	0.221007	0.246422			1.24701	1.39042
	0.205947	0.333111			1.16204	1.87955
	0.161731	0.359763			0.912553	2.02993
	0.182072	0.413634			1.02732	2.3339
	0.173739	0.164364			0.980306	0.92741
	0.150527	0.220588			0.849335	1.24465
	0.121976	0.146694			0.688237	0.827706
	0.215166	0.211489			1.21406	1.19331
	0.162898	0.141942			0.919137	0.800898
Mean	0.177229
Experiment_3	0.179205	0.198175			0.79695	0.881315
	0.108458	0.225895			0.482331	1.00459
	0.127162	0.208923			0.565508	0.929114
	0.241376	0.251047			1.07344	1.11644
	0.518807	0.253796			2.30721	1.12867
	0.146217	0.335282			0.65025	1.49105
	0.19635	0.257127			0.8732	1.14348
	0.280564	0.33079			1.24771	1.47107
	0.225627	0.198506			1.0034	0.882786
Mean	0.224863
				Mean	1	1.38632
				Std. deviation (SD)	0.4093	0.5026
				Std. error of mean (SEM)	0.07736	0.09857
				Number of neurons (n)	28	26
				Mann Whitney test
				P value	0.0012
HA-Nrxn1a Intensity Double Positive Puncta Density				HA-Nrxn1a Intensity Double Positive Puncta Density (normalized)
	Ctr	Cre			Ctr	Cre
Experiment_1	3.4316	20.5683			0.543903	3.26005
	6.30704	9.47008			0.999657	1.50099
	10.748	13.1307			1.70354	2.08119
	5.85129	13.5172			0.927421	2.14246
	3.92586	5.64449			0.622242	0.894644
	7.79502	7.13718			1.2355	1.13123
	2.74749	12.3105			0.435473	1.9512
	7.37972	8.94385			1.16967	1.41759
	3.34212				0.529721
	11.564				1.83287
Mean	6.30921
Experiment_2	9.18519	9.62711			0.986198	1.03365
	11.1744	13.1307			1.19978	1.40982
	10.1617	13.1307			1.09105	1.40982
	12.0114	29.067			1.28964	3.12088
	7.71218	7.01586			0.828044	0.753281
	7.27498	15.4191			0.781102	1.65552
	8.55528	7.3345			0.918565	0.787493
	8.84764	7.80215			0.949956	0.837704
	8.90083	6.35016			0.955667	0.681805
Mean	9.31374
Experiment_3	13.3799	12.7748			1.05198	1.00441
	6.07945	16.6308			0.477989	1.30758
	8.05491	15.2284			0.633308	1.19731
	13.4283	28.1949			1.05578	2.21679
	25.8446	19.4998			2.032	1.53315
	8.22148	36.3547			0.646404	2.85834
	12.5531	13.5431			0.986972	1.06481
	17.2353	17.1376			1.3551	1.34742
	9.67224	6.69637			0.760468	0.526494
Mean	12.7188
				Mean	1	1.50483
				SD	0.3933	0.7352
				SEM	0.07432	0.1442
				n	28	26
				Mann Whitney test
				P value	0.0032

## Sheet: Fig 3F
Source Data Fig 3F
Double Positive Puncta Density				Double Positive Puncta Density (normalized)
	Ctr	Cre			Ctr	Cre
Experiment_1	0.110588	0.182167			0.417802	0.688226
	0.0863836	0.161067			0.326357	0.608511
	0.484373	0.169348			1.82996	0.639797
	0.0780673	0.264833			0.294938	1.00054
	0.749793	0.144809			2.83272	0.547089
	0.30011	0.185587			1.13382	0.701147
	0.384143	0.235335			1.45129	0.889096
	0.215991				0.816015
	0.0795833				0.300666
	0.157869				0.596431
Mean	0.26469
Experiment_2	0.119624	0.0552886			0.827103	0.382275
	0.103118	0.0957079			0.712972	0.66174
	0.102749	0.0814318			0.710423	0.563033
	0.120103	0.0853271			0.830413	0.589966
	0.0757411	0.110209			0.523687	0.762004
	0.105567	0.09843			0.729905	0.680562
	0.153506	0.166486			1.06137	1.15111
	0.242211	0.10759			1.67468	0.743897
	0.279057	0.124138			1.92945	0.85831
Mean	0.144631
Experiment_3	0.148554	0.203479			1.04761	1.43494
	0.117887	0.0689513			0.831341	0.486246
	0.144402	0.080813			1.01833	0.569895
	0.155313	0.0848255			1.09527	0.598191
	0.142698	0.133239			1.00631	0.939607
	0.132417	0.0473029			0.933805	0.333582
	0.14292	0.07576			1.00788	0.534261
	0.162313				1.14464
	0.15515				1.09412
	0.116378				0.820701
Mean	0.141803
				Mean	1	0.71148
				Std. deviation (SD)	0.5411	0.2485
				Std. error of mean (SEM)	0.1005	0.05182
				Number of neurons (n)	29	23
				Mann Whitney test
				P value	0.0141
HA-Nrxn1a Intensity Double Positive Puncta Density				HA-Nrxn1a Intensity Double Positive Puncta Density (normalized)
	Ctr	Cre			Ctr	Cre
Experiment_1	7.73981	17.9427			0.403335	0.935028
	4.55223	5.8777			0.237225	0.306297
	44.4242	6.6304			2.31502	0.345522
	3.98905	15.3233			0.207877	0.798525
	47.6263	13.6656			2.48189	0.712137
	29.0742	10.7166			1.51511	0.558461
	26.9738	11.4892			1.40565	0.598723
	12.7196				0.662843
	5.37959				0.28034
	9.41645				0.490708
Mean	19.1895
Experiment_2	7.93626	3.67203			0.728909	0.337259
	7.38406	7.26943			0.678193	0.667664
	8.54763	6.82488			0.785061	0.626834
	9.67447	5.68953			0.888556	0.522557
	4.37844	8.58518			0.40214	0.78851
	8.10951	4.61414			0.744822	0.423788
	12.6209	22.3985			1.15918	2.0572
	14.5088	9.77797			1.33257	0.898062
	24.8306	12.283			2.28057	1.12814
Mean	10.8879
Experiment_3	17.0636	18.987			1.02882	1.14479
	11.6105	4.8693			0.700036	0.293585
	16.3417	4.78586			0.98529	0.288554
	23.6188	8.45156			1.42405	0.509571
	19.1006	14.4241			1.15163	0.869675
	15.0505	3.84846			0.90744	0.232035
	18.8314	7.2078			1.1354	0.434581
	18.9008				1.13959
	15.5744				0.93903
	9.76418				0.588713
Mean	16.5856
				Mean	1	0.672935
				SD	0.5904	0.4025
				SEM	0.1096	0.08393
				n	29	23
				Mann Whitney test
				P value	0.0204

## Sheet: Fig 3H
Source Data Fig 3H
Double Positive Puncta Density				Double Positive Puncta Density (normalized)
	Ctr	Cre			Ctr	Cre
Experiment_1	0.145377	0.0296771			1.47894	0.30191
	0.0741219	0.053952			0.754053	0.548861
	0.0773328	0.030277			0.786718	0.308013
	0.0442782	0.025127			0.450448	0.255621
	0.0576771	0.0707182			0.586758	0.719427
	0.143106	0.0567443			1.45584	0.577268
	0.0691951	0.0544544			0.703932	0.553972
	0.144735	0.129027			1.47241	1.31261
	0.120432	0.037944			1.22517	0.38601
	0.106725				1.08573
Mean	0.098298
Experiment_2	0.0637816	0.0952307			0.583111	0.870628
	0.114189	0.0827164			1.04395	0.756218
	0.183327	0.0461399			1.67603	0.421825
	0.152072	0.078782			1.39029	0.720249
	0.0951203	0.0707182			0.869619	0.646528
	0.106957	0.0828926			0.977835	0.757829
	0.0528853	0.0394638			0.483493	0.36079
	0.108153	0.0687888			0.988763	0.628888
	0.107949	0.0533986			0.986906	0.488186
		0.0554363				0.506815
Mean	0.109382
Experiment_3	0.102161	0.0459296			0.549625	0.247101
	0.228089	0.0396526			1.22712	0.213331
	0.255411	0.0512308			1.37411	0.275621
	0.197554	0.0580141			1.06284	0.312115
	0.184203	0.099212			0.991009	0.53376
	0.182106	0.0390992			0.979727	0.210353
	0.247031	0.0527704			1.32902	0.283905
	0.136317				0.733384
	0.139994				0.753166
Mean	0.185874
				Mean	1	0.507609
				Std. deviation (SD)	0.3385	0.254
				Std. error of mean (SEM)	0.06397	0.0498
				Number of neurons (n)	28	26
				Mann Whitney test
				P value	<0,0001
HA-Nrxn1a Intensity Double Positive Puncta Density				HA-Nrxn1a Intensity Double Positive Puncta Density (normalized)
	Ctr	Cre			Ctr	Cre
Experiment_1	4.0563	1.04454			1.14495	0.294835
	2.12752	1.30767			0.600524	0.369108
	2.26631	0.780966			0.639698	0.220439
	2.02245	0.851179			0.570866	0.240258
	1.56176	2.99583			0.44083	0.845616
	5.21613	2.28739			1.47233	0.645648
	2.49723	2.23711			0.704879	0.631456
	5.3125	6.05814			1.49953	1.71
	4.59076	1.66596			1.29581	0.47024
	5.77681				1.63059
Mean	3.54278
Experiment_2	4.73982	7.73716			0.557064	0.909337
	7.27686	6.90931			0.85524	0.812042
	19.2891	4.98871			2.26702	0.586317
	10.8915	7.29484			1.28006	0.857352
	7.06608	2.99583			0.830467	0.352095
	7.62191	4.97583			0.895792	0.584802
	3.24555	3.65059			0.381445	0.429048
	11.07	8.66936			1.30104	1.0189
	5.37641	4.21026			0.631882	0.494826
		4.54251				0.533875
Mean	8.50857
Experiment_3	8.2549	5.14311			0.461603	0.287596
	26.9126	6.1136			1.50491	0.341865
	22.9827	3.53			1.28516	0.197393
	19.0309	3.04533			1.06418	0.170291
	21.236	8.91774			1.18749	0.498668
	12.2527	3.22904			0.685154	0.180563
	21.2821	5.20084			1.19007	0.290824
	14.8919				0.832735
	14.1043				0.788695
Mean	17.8831
				Mean	1	0.537438
				SD	0.442	0.3413
				SEM	0.08353	0.06693
				n	28	26
				Mann Whitney test
				P value	<0,0001

## Sheet: Fig 3K 
Source Data Fig 3H
Manders coefficient (Rip11*SorCS1)
Experiment_1	0.563
	0.823
	0.65
	0.536
	0.359
	0.771
	0.623
	0.486
	0.603
	0.519
Experiment_2	0.67
	0.649
	0.795
	0.538
	0.386
	0.612
	0.569
	0.288
	0.943
	0.601
Mean	0.5992
Std. deviation (SD)	0.1583
Std. error of mean (SEM)	0.0354
Number of neurons (n)	20

[truncated: 36 more sheets: Fig 3M, Fig 4B, Fig 4D, Fig 4F, Fig 4H, Fig 4J, Fig 5B, Fig 5D, Fig 5F, Fig 5G, Fig 5H, Fig 5J, Fig 5K, Fig 5L, Fig S1D, Fig S1F, Fig S1H, Fig S1J, Fig S2F, Fig S3B …]
